# Supplementary material for: Genomic analysis of codon usage shows influence of mutation pressure, natural selection, and host features on Marburg virus evolution
Source: BMC Evol Biol. 2015 Aug 26;15:174. doi: 10.1186/s12862-015-0456-4 (PMC4550055; doi:10.1186/s12862-015-0456-4)
Supplement: Additional file 3: Table S2. — Codon adaptation index (CAI) analysis of MARV coding sequences. (XLSX 10 kb) [file 12862_2015_456_MOESM3_ESM.xlsx]

## Sheet: CAI
Table S2. Codon adaptation index (CAI) analysis of MARV coding sequences.
H. sapiens	R. aegyptiacus
0.710429	0.531143
0.709143	0.530429
0.716857	0.531714
0.717286	0.532714
0.716857	0.530571
0.716429	0.531429
0.716714	0.532286
0.717429	0.531286
0.712857	0.536429
0.713714	0.539143
0.714714	0.529714
0.715286	0.539571
0.712714	0.539857
0.713714	0.538571
0.710571	0.531714
0.714143	0.539714
0.714	0.538857
0.714	0.539143
0.714	0.538857
0.713	0.538714
0.714	0.538571
0.712714	0.536714
0.712857	0.537857
0.712571	0.537714
0.714429	0.539
0.711857	0.536571
0.712286	0.536571
0.713571	0.539286
0.713	0.539143
0.712857	0.537714
0.713	0.537714
0.714286	0.538571
0.714429	0.538857
0.712143	0.536143
0.713714	0.537857
0.713857	0.538714
0.713857	0.539286
0.713857	0.539286
0.708571	0.530429
0.708571	0.530286
0.708429	0.530286
0.708571	0.530286
0.708571	0.530571
0.708571	0.530429
0.708714	0.530286
0.708429	0.530286
0.708429	0.530143
0.712714	0.535429
0.715714	0.529429
0.714571	0.529
0.711714	0.535286
0.711571	0.534857
0.715571	0.529429
0.712	0.531286
0.713	0.537143
0.716714	0.530857
0.710571	0.531143
0.711143	0.535
0.712857	0.535286
0.711143	0.533571
0.716429	0.531286
0.713143	0.536857
0.710286	0.530714
0.712844	0.534714
